# Supplementary material for: Move to Flow: The Benefits and Barriers of a Physical Activity Nature-Based Pilot Programme
Source: Sports (Basel). 2024 Mar 6;12(3):75. doi: 10.3390/sports12030075 (PMC10975806; doi:10.3390/sports12030075)
Supplement: Supplementary file 1 [file sports-12-00075-s001.zip]

Archive with 1 entries (1 files):
- sports-2838163-supplementary.pdf
